# Supplementary material for: Aryl Hydrocarbon Receptor (AhR)-Mediated Signaling in iPSC-Derived Human Motor Neurons
Source: Pharmaceuticals (Basel). 2022 Jul 4;15(7):828. doi: 10.3390/ph15070828 (PMC9321538; doi:10.3390/ph15070828)
Supplement: Supplementary file 1 [file pharmaceuticals-15-00828-s001.zip]

Archive with 1 entries (1 files):
- pharmaceuticals-1770642-supplementary.pdf
